# Supplementary material for: Spatial Chromosome Organization and Adaptation of Escherichia coli under Heat Stress
Source: Microorganisms. 2024 Jun 19;12(6):1229. doi: 10.3390/microorganisms12061229 (PMC11205535; doi:10.3390/microorganisms12061229)
Supplement: Supplementary file 1 [file microorganisms-12-01229-s001.zip]

Archive with 1 entries (1 files):
- microorganisms-3062365-supplementary.pdf
